# Supplementary material for: Identifying Ovarian Cancer-Associated EV mRNA Expression Profiles Using Unsupervised Machine Learning and Non-Negative Matrix Factorization
Source: Bioengineering (Basel). 2026 May 22;13(6):597. doi: 10.3390/bioengineering13060597 (PMC13295405; doi:10.3390/bioengineering13060597)
Supplement: Supplementary file 1 [file bioengineering-13-00597-s001.zip]

Archive with 4 entries (3 files):
- bioengineering-4301345-supplementary/
- bioengineering-4301345-supplementary/bioengineering-4301345-Supplementary Figure S1 heatmap by samples.jpg
- bioengineering-4301345-supplementary/bioengineering-4301345-Supplementary File S1 Biological validation using digital droplet.pdf
- bioengineering-4301345-supplementary/bioengineering-4301345-Supplementary Table S1 Results_deseq2.csv
