# Supplementary material for: Identifying Ovarian Cancer-Associated EV mRNA Expression Profiles Using Unsupervised Machine Learning and Non-Negative Matrix Factorization
Source: Bioengineering (Basel). 2026 May 22;13(6):597. doi: 10.3390/bioengineering13060597 (PMC13295405; doi:10.3390/bioengineering13060597)
Supplement: Supplementary file 1 [file bioengineering-13-00597-s001.zip › bioengineering-4301345-supplementary/bioengineering-4301345-Supplementary Table S1 Results_deseq2.csv]

gene_name	baseMean	log2FoldChange	direction	padj
MDK	400.2849667	28.99635009	Upregulated in Cancer	9.60E-94
PUF60	67.72831876	26.63020212	Upregulated in Cancer	7.36E-45
PABPC1	738.0635567	29.99957477	Upregulated in Cancer	7.81E-33
HECTD1	58.85557986	26.3941263	Upregulated in Cancer	1.19E-20
CBS	183.6053606	13.04616348	Upregulated in Cancer	1.58E-27
MALAT1	96.6094834	26.83684457	Upregulated in Cancer	5.70E-12
PLEC	91.69903467	26.94120865	Upregulated in Cancer	2.67E-11
EVPL	121.5570429	10.28205613	Upregulated in Cancer	4.33E-28
MEST	80.17376462	11.96734385	Upregulated in Cancer	6.30E-23
SPP1	59.17848119	26.14329301	Upregulated in Cancer	1.32E-10
HOOK1	50.77628927	6.942186902	Upregulated in Cancer	4.91E-36
LRATD2	50.21321028	6.864102937	Upregulated in Cancer	2.63E-34
HDGF	260.4562652	13.39754334	Upregulated in Cancer	2.59E-17
EPCAM	97.30722843	10.6028751	Upregulated in Cancer	2.83E-20
SESN3	134.9128443	6.358179617	Upregulated in Cancer	1.46E-32
ESRP1	54.08667358	11.28153035	Upregulated in Cancer	7.11E-13
MISP	132.7027454	4.355505956	Upregulated in Cancer	2.27E-31
FABP5	60.16886918	5.612369717	Upregulated in Cancer	3.25E-24
NES	63.97153472	7.14048907	Upregulated in Cancer	4.19E-17
SFN	213.5351086	3.782621151	Upregulated in Cancer	3.75E-29
CLDN4	308.1018188	8.671453157	Upregulated in Cancer	7.93E-13
IFI27	100.4355595	6.14267253	Upregulated in Cancer	1.93E-17
NEBL	73.9067943	8.603506067	Upregulated in Cancer	3.01E-12
PITPNM3	58.58356558	7.741809282	Upregulated in Cancer	7.11E-13
GPC4	50.05000723	6.835205684	Upregulated in Cancer	6.90E-14
GRHL2	95.11985724	12.1274144	Upregulated in Cancer	4.83E-08
CCDC88C	130.2135301	5.945846294	Upregulated in Cancer	4.42E-15
RNVU1-7	810.1602124	8.498504939	Upregulated in Cancer	3.28E-10
COL1A1	1537.551012	-5.826840574	Upregulated in Control	2.43E-14
GPX2	169.9716512	11.61494256	Upregulated in Cancer	4.15E-07
IFI27	307.584234	7.673433701	Upregulated in Cancer	4.73E-10
LINC01320	894.1721786	12.94511328	Upregulated in Cancer	3.98E-06
IL11	79.2817585	-5.445499351	Upregulated in Control	1.65E-13
BDKRB2	58.17818503	-5.698899915	Upregulated in Control	6.59E-13
C6orf62	71.22954021	11.53004008	Upregulated in Cancer	9.69E-07
ATP1B1	69.83112382	11.53299796	Upregulated in Cancer	1.04E-06
PATJ	82.66858758	7.548133688	Upregulated in Cancer	8.33E-10
ST14	125.2645143	7.322793604	Upregulated in Cancer	1.25E-09
FBXL16	56.08521157	6.723511269	Upregulated in Cancer	2.40E-10
RHOF	183.8187125	3.952489097	Upregulated in Cancer	5.39E-17
RAB25	65.79549028	11.5769679	Upregulated in Cancer	3.40E-06
CDH1	177.3382825	7.720350137	Upregulated in Cancer	6.61E-09
UBE2H	93.6047352	10.27979403	Upregulated in Cancer	7.47E-07
AFAP1-AS1	131.7051607	10.55062288	Upregulated in Cancer	1.40E-06
LDHB	96.32937849	11.9783383	Upregulated in Cancer	7.09E-06
MAL2	711.3518629	6.000810226	Upregulated in Cancer	6.68E-11
RAB11FIP4	89.91161338	4.489329733	Upregulated in Cancer	2.69E-14
ZNF467	96.99230038	4.971439219	Upregulated in Cancer	6.00E-13
S100P	62.57335012	8.261470008	Upregulated in Cancer	4.56E-08
S100A14	120.791245	9.342546278	Upregulated in Cancer	3.51E-07
ENSG00000232035	928.3434203	11.92762117	Upregulated in Cancer	1.03E-05
SLC9A1	153.6006893	-2.124836972	Upregulated in Control	8.76E-28
PRR36	54.98539347	3.10921396	Upregulated in Cancer	1.92E-18
EIF4A2	60.96297279	3.13746538	Upregulated in Cancer	7.32E-18
PLEKHA1	67.26784844	10.91651617	Upregulated in Cancer	1.26E-05
S100A4	95.56219123	6.784752837	Upregulated in Cancer	2.63E-08
ESRG	321.1729094	6.150882322	Upregulated in Cancer	4.40E-09
MYO5B	87.48300386	8.463328221	Upregulated in Cancer	1.33E-06
GABARAP	51.6296963	6.258662149	Upregulated in Cancer	1.45E-08
ENSG00000262160	68.31094834	7.124845429	Upregulated in Cancer	1.49E-07
IFI44L	76.62112344	5.915127087	Upregulated in Cancer	6.00E-09
CAMSAP3	68.5024526	4.215264205	Upregulated in Cancer	4.31E-12
TPM4	78.42894652	11.60746116	Upregulated in Cancer	8.04E-05
TNS4	171.1816974	7.531469256	Upregulated in Cancer	8.38E-07
RNU5E-1	51.07344795	10.21825128	Upregulated in Cancer	3.50E-05
SERPINE1	632.4382866	-5.364780013	Upregulated in Control	4.26E-09
RHPN1	74.12252962	4.842671941	Upregulated in Cancer	1.30E-09
RPL9	432.3795087	4.354643724	Upregulated in Cancer	1.57E-10
TMEM158	254.4058063	-4.787698535	Upregulated in Control	2.01E-09
MALL	84.35289569	7.368283484	Upregulated in Cancer	2.44E-06
BTBD9	761.1898125	14.87672103	Upregulated in Cancer	0.001889445
SNHG7	63.01649612	3.384999151	Upregulated in Cancer	1.30E-12
OBSCN	73.4845126	5.632963497	Upregulated in Cancer	7.60E-08
PRRG3	427.8317584	11.90354714	Upregulated in Cancer	0.00044543
BAP1	209.5892977	8.912576541	Upregulated in Cancer	3.36E-05
ENSG00000228643	514.1958583	11.1967345	Upregulated in Cancer	0.000286928
LRRC69	292.5125488	8.676788355	Upregulated in Cancer	2.86E-05
RNY1	158.8873497	7.018344196	Upregulated in Cancer	3.01E-06
CACNA1A	59.47966402	9.816136731	Upregulated in Cancer	0.000115
DNMT3A	657.6594411	14.66322133	Upregulated in Cancer	0.002316851
JCAD	198.2413415	-3.864422888	Upregulated in Control	1.09E-10
CLDN3	81.54733259	5.64148187	Upregulated in Cancer	1.59E-07
IL11	104.2011642	-5.424794713	Upregulated in Control	1.01E-07
PSG2	253.6800396	8.63240827	Upregulated in Cancer	4.94E-05
PPP2R2C	76.41457008	7.937774921	Upregulated in Cancer	2.35E-05
RGPD4-AS1	486.11755	12.08630423	Upregulated in Cancer	0.000941856
HKDC1	108.8239448	5.54845816	Upregulated in Cancer	2.72E-07
RRAD	87.6341996	-4.949687124	Upregulated in Control	4.56E-08
SNHG5	77.43152132	5.847532044	Upregulated in Cancer	6.69E-07
COL3A1	159.4925461	-7.655103804	Upregulated in Control	2.10E-05
RPL22L1	75.26535887	4.014177363	Upregulated in Cancer	1.49E-09
ENSG00000289479	90.1635251	5.958216477	Upregulated in Cancer	1.16E-06
ENSG00000283633	73.63646937	7.260811815	Upregulated in Cancer	1.82E-05
PITPNM3	378.2138321	3.798518637	Upregulated in Cancer	8.99E-10
LARP1	81.27520139	11.02080911	Upregulated in Cancer	0.000804209
IGF2R	1388.507767	8.728637219	Upregulated in Cancer	0.000125272
SBNO1	448.9937131	14.10646816	Upregulated in Cancer	0.003856936
CIT	233.6220844	13.18177688	Upregulated in Cancer	0.002686377
SLPI	74.30474809	6.33705327	Upregulated in Cancer	5.08E-06
LRP1	664.8519479	-3.445185621	Upregulated in Control	1.88E-10
FAM222B	50.05655683	10.19767059	Upregulated in Cancer	0.00060172
LCE1F	76.68477815	-7.033289577	Upregulated in Control	2.16E-05
TERT	124.6262796	-9.581953338	Upregulated in Control	0.000383662
CHCHD10	92.53962682	4.669211387	Upregulated in Cancer	1.57E-07
NEUROD2	189.1106585	10.29679061	Upregulated in Cancer	0.001015707
GSPT1	54.38134983	8.988735184	Upregulated in Cancer	0.000377297
COL16A1	65.01702071	-3.989846096	Upregulated in Control	2.21E-08
CHD7	96.12379059	4.463993061	Upregulated in Cancer	1.83E-07
EMX2	328.285883	12.44043649	Upregulated in Cancer	0.003835745
ENSG00000282024	61.1638944	6.05698612	Upregulated in Cancer	1.19E-05
ENSG00000282024	67.81880176	5.127159189	Upregulated in Cancer	2.39E-06
FBXL19-AS1	204.1189355	2.690520102	Upregulated in Cancer	2.10E-11
NCOR2	64.10714252	11.00137161	Upregulated in Cancer	0.002558458
EREG	75.08148695	6.0140379	Upregulated in Cancer	1.89E-05
Y_RNA	255.5308196	13.30253456	Upregulated in Cancer	0.007534322
ITGA5	239.1365088	-4.03253158	Upregulated in Control	1.24E-07
HRAS	55.798574	-3.750882385	Upregulated in Control	4.50E-08
COL5A2	159.3835569	-4.838434485	Upregulated in Control	2.39E-06
COL6A3	878.3375533	8.111328639	Upregulated in Cancer	0.000448519
NRARP	89.60546058	2.693476145	Upregulated in Cancer	9.14E-11
FASN	178.5192032	12.80153513	Upregulated in Cancer	0.00833924
MYL12A	50.78826148	10.79383601	Upregulated in Cancer	0.003707619
DPPA4	207.9293828	12.96054619	Upregulated in Cancer	0.009927947
NKD1	143.610091	5.66495639	Upregulated in Cancer	2.73E-05
SUPT20HL2	603.5503873	7.21752188	Upregulated in Cancer	0.000359345
PODXL2	56.40479871	2.277299794	Upregulated in Cancer	1.38E-11
SPINT2	424.2910278	4.770957224	Upregulated in Cancer	6.79E-06
TSPAN13	64.47081659	4.022181484	Upregulated in Cancer	7.45E-07
MYC	91.44502984	4.199373196	Upregulated in Cancer	1.36E-06
ZNF385A	116.4959983	-3.119065043	Upregulated in Control	1.51E-08
STAG2	922.7652731	8.747917411	Upregulated in Cancer	0.001633309
CCND2	210.7854078	7.855798816	Upregulated in Cancer	0.00086134
TNFAIP2	232.7154733	4.83465822	Upregulated in Cancer	1.25E-05
NADK	85.84311911	5.102531386	Upregulated in Cancer	2.66E-05
RPL7	52.36218948	10.5727933	Upregulated in Cancer	0.006352315
LINC02984	260.6211772	9.614233459	Upregulated in Cancer	0.003955068
RPP25	70.98272212	3.246612667	Upregulated in Cancer	9.73E-08
KCNJ3	178.3058816	7.723284792	Upregulated in Cancer	0.001175863
COL1A2	115.7553306	-6.68652581	Upregulated in Control	0.000428233
GS1-24F4.2	316.3850457	11.14480051	Upregulated in Cancer	0.009663996
KLF9	105.869208	-3.065662521	Upregulated in Control	5.82E-08
NPAS2	51.77809182	3.736275196	Upregulated in Cancer	1.16E-06
PAX2	60.50056858	8.486752453	Upregulated in Cancer	0.002488417
RNY3	278.1845929	5.502463821	Upregulated in Cancer	9.73E-05
ATP5F1A	879.0291104	6.777673855	Upregulated in Cancer	0.00057752
LINC03061	200.3197761	4.60908264	Upregulated in Cancer	1.74E-05
ZNF302	530.6211027	8.193276836	Upregulated in Cancer	0.002310103
RPS24	321.661825	4.953618019	Upregulated in Cancer	4.39E-05
RPL22L1	70.20430318	4.378985842	Upregulated in Cancer	1.79E-05
TATDN1	59.89475489	3.266910836	Upregulated in Cancer	6.94E-07
GFOD1	51.62153655	2.514619717	Upregulated in Cancer	1.08E-08
CD24	960.1825201	3.565157003	Upregulated in Cancer	3.35E-06
MUC6	166.3783494	8.08705453	Upregulated in Cancer	0.004090782
TPM2	357.1054502	-3.672372032	Upregulated in Control	5.84E-06
AIF1L	121.1253282	3.465575044	Upregulated in Cancer	2.92E-06
KIF26A	69.30263103	6.392283253	Upregulated in Cancer	0.001114491
CLDN7	54.22100687	7.892888001	Upregulated in Cancer	0.004062626
HNRNPA2B1	76.64057426	5.637770405	Upregulated in Cancer	0.000455798
FDXR	134.4561739	-3.388154743	Upregulated in Control	2.88E-06
DANCR	131.3574253	2.47993298	Upregulated in Cancer	3.40E-08
IMPA2	56.86362265	3.221186864	Upregulated in Cancer	2.14E-06
LOXL2	182.2959723	-3.660057843	Upregulated in Control	1.16E-05
ODC1	82.08520078	2.680134219	Upregulated in Cancer	1.84E-07
OBSCN	82.60667439	5.398666436	Upregulated in Cancer	0.000471502
NPC1	154.1903084	-2.737713414	Upregulated in Control	3.81E-07
MT-ND6	150.9151465	5.635722015	Upregulated in Cancer	0.000793684
ZNF91	68.75625766	5.818502435	Upregulated in Cancer	0.000994137
BROX	211.5449261	6.100937146	Upregulated in Cancer	0.001809073
PIGR	198.1035206	5.612538384	Upregulated in Cancer	0.001135959
DSP	704.2461682	3.104317268	Upregulated in Cancer	6.15E-06
RELB	51.85260099	-2.216196264	Upregulated in Control	5.62E-08
SLC25A48	1284.645685	5.533476836	Upregulated in Cancer	0.001255453
EIF3E	57.19428116	3.626046158	Upregulated in Cancer	4.35E-05
PCDH1	66.72994389	3.918797078	Upregulated in Cancer	9.73E-05
PAIP2B	59.59472571	2.276182941	Upregulated in Cancer	1.54E-07
RPL31	82.11909393	3.808221593	Upregulated in Cancer	9.06E-05
SP100	289.3480775	6.242904769	Upregulated in Cancer	0.003463329
CRABP2	101.3898887	4.038610239	Upregulated in Cancer	0.000160193
KIAA1522	295.8368924	4.011744049	Upregulated in Cancer	0.000152803
RBPMS	79.33817672	-2.9065863	Upregulated in Control	6.35E-06
ENSG00000263276	425.682817	7.108489079	Upregulated in Cancer	0.00792975
MAP7	79.07945463	4.190467286	Upregulated in Cancer	0.000275371
UVSSA	224.1158387	3.534147215	Upregulated in Cancer	6.76E-05
COL6A1	230.8582363	-3.250788806	Upregulated in Control	2.94E-05
WFDC2	206.3922247	5.179445702	Upregulated in Cancer	0.001567137
VGLL4	80.35403682	2.468767506	Upregulated in Cancer	1.35E-06
LINC03074	140.4175859	6.863661411	Upregulated in Cancer	0.00798318
CDC42BPG	759.0798599	3.587320988	Upregulated in Cancer	9.93E-05
IFIT1	121.1890663	3.107921062	Upregulated in Cancer	2.40E-05
RAD23B	73.33591995	5.649064104	Upregulated in Cancer	0.002930977
FAM20C	182.8896139	-3.222545419	Upregulated in Control	3.76E-05
FSTL1	197.458487	-4.75776564	Upregulated in Control	0.001024187
ADAMTS7	51.64360909	-3.227066694	Upregulated in Control	3.97E-05
ARSA	844.6872219	5.580828366	Upregulated in Cancer	0.003430907
SNX27	220.3647088	5.906062868	Upregulated in Cancer	0.004705429
TEAD1	52.6348883	3.611891561	Upregulated in Cancer	0.000194923
SULT1A1	190.7267349	5.328312641	Upregulated in Cancer	0.003161847
HIC1	64.86334224	-3.252917758	Upregulated in Control	8.62E-05
ENSG00000286314	350.8523103	5.896049008	Upregulated in Cancer	0.006090507
PIDD1	50.4409727	-2.993596336	Upregulated in Control	5.03E-05
ADGRL1	126.773681	2.604656125	Upregulated in Cancer	1.27E-05
PDGFA	650.6527091	4.583697998	Upregulated in Cancer	0.001716203
RNU4-2	397.0185668	4.362154414	Upregulated in Cancer	0.001334765
TMEM132A	220.9364436	-2.569691049	Upregulated in Control	1.35E-05
TLN1	220.8657403	4.692162622	Upregulated in Cancer	0.002250758
TP53I3	83.75500161	-3.091506274	Upregulated in Control	9.73E-05
LAMC1	409.8247957	-2.249598376	Upregulated in Control	3.30E-06
PRR13	50.01568318	3.824045686	Upregulated in Cancer	0.000650411
C8orf33	119.2234435	2.823072503	Upregulated in Cancer	4.94E-05
CD47	1413.816668	5.084717044	Upregulated in Cancer	0.004144178
MEIS3	110.8548262	-2.53959679	Upregulated in Control	1.71E-05
CCDC71L	209.5243572	-2.697248154	Upregulated in Control	3.37E-05
EIF4A2	89.35822052	5.052427054	Upregulated in Cancer	0.004360405
CD82	83.03452775	-3.482797922	Upregulated in Control	0.000384386
KIF12	63.02584257	5.654976373	Upregulated in Cancer	0.007942739
MYC	378.7010215	3.348752095	Upregulated in Cancer	0.000322465
RPL19	220.8122682	5.155704673	Upregulated in Cancer	0.005949374
TIMP1	200.6747188	-2.760338652	Upregulated in Control	8.19E-05
EXOC5	52.4950158	2.294789319	Upregulated in Cancer	1.35E-05
LMF2	185.0225891	-2.571215613	Upregulated in Control	4.54E-05
IL6	74.3307793	-4.099208567	Upregulated in Control	0.001892023
RNU4-1	261.1656652	4.311262972	Upregulated in Cancer	0.002591787
SNHG5	94.2961381	4.220152541	Upregulated in Cancer	0.002413846
TPD52	101.8525783	2.141651638	Upregulated in Cancer	7.73E-06
YBX1	174.4401971	3.641297459	Upregulated in Cancer	0.000993109
SP3	85.43238144	2.603806668	Upregulated in Cancer	7.18E-05
PTGES	130.0214949	-3.003592751	Upregulated in Control	0.000267582
ZBTB10	80.55218765	3.883123408	Upregulated in Cancer	0.001807078
CYP2S1	77.59523555	-3.654359557	Upregulated in Control	0.001234389
E2F7	78.85815763	-2.515329342	Upregulated in Control	6.03E-05
SHC1	71.88711969	3.533115472	Upregulated in Cancer	0.000998291
ASS1	602.066681	3.325764505	Upregulated in Cancer	0.000657527
CSPG4	149.9381792	-4.109334666	Upregulated in Control	0.002686377
FOXA1	123.7581706	3.841196839	Upregulated in Cancer	0.001959227
ABLIM1	165.4220633	2.598486202	Upregulated in Cancer	0.000100944
CDK16	205.6367728	-2.182997855	Upregulated in Control	1.82E-05
SOD2	273.1561415	-2.938516286	Upregulated in Control	0.00032113
EIF3H	110.5662354	2.40600531	Upregulated in Cancer	5.59E-05
PATJ	74.03489632	2.699944847	Upregulated in Cancer	0.000173452
BRD2	77.65790219	4.997128966	Upregulated in Cancer	0.009407294
NATD1	92.10081836	-2.480861654	Upregulated in Control	9.73E-05
ZFPM1	153.3432694	-2.453889183	Upregulated in Control	9.73E-05
L1CAM	118.6137444	-2.954768747	Upregulated in Control	0.000478117
SMTN	271.6671845	-2.930217763	Upregulated in Control	0.000529588
EFNB1	139.9937842	-2.612300168	Upregulated in Control	0.00021626
CES2	81.45716092	-2.263601521	Upregulated in Control	7.18E-05
CSRP1	462.8326388	-2.113780608	Upregulated in Control	3.92E-05
NDST1	55.58252124	-2.815213167	Upregulated in Control	0.000503636
H2AC6	102.630204	2.300121093	Upregulated in Cancer	0.000105954
OSMR	111.4896038	-2.539674877	Upregulated in Control	0.000259438
TRPS1	75.65889272	3.153932159	Upregulated in Cancer	0.001439119
SCOC	52.43620683	4.134179625	Upregulated in Cancer	0.007007482
PLXNB2	391.2800561	-2.503033317	Upregulated in Control	0.000291343
S1PR3	56.40129648	-2.634142216	Upregulated in Control	0.00053117
COL7A1	378.5927898	-4.208913584	Upregulated in Control	0.009062323
CLDN11	177.2249989	-4.031633416	Upregulated in Control	0.007534316
EFNA2	94.25966024	4.116511619	Upregulated in Cancer	0.008880488
EEF1A1	2926.789193	3.636718406	Upregulated in Cancer	0.004779051
CREB3L1	126.7629976	-3.322571025	Upregulated in Control	0.002958321
PTPN6	63.31771244	3.29247606	Upregulated in Cancer	0.002844785
COL6A2	234.5448953	-3.149193984	Upregulated in Control	0.002305675
HID1	58.12892926	3.010164737	Upregulated in Cancer	0.001806244
NAP1L1	95.40398403	4.055668244	Upregulated in Cancer	0.009478821
EEF1A2	703.4446021	3.583664399	Upregulated in Cancer	0.005360224
MT2A	891.6378479	-2.588223425	Upregulated in Control	0.000729314
ARHGEF34P	79.77859468	2.759300413	Upregulated in Cancer	0.001175673
SNHG6	107.6760499	2.688272532	Upregulated in Cancer	0.001013726
RPS9	128.9191484	3.906955229	Upregulated in Cancer	0.008716542
FTH1	3071.320488	2.917059501	Upregulated in Cancer	0.001748131
TNFRSF10B	50.76202351	-2.038439941	Upregulated in Control	0.000115188
PLK3	73.44779799	-2.299244538	Upregulated in Control	0.000346266
CD99	79.04114071	-2.116605611	Upregulated in Control	0.000185008
RALBP1	188.2970082	2.302329514	Upregulated in Cancer	0.000404287
FADS3	98.07206969	-2.088513379	Upregulated in Control	0.000185008
SHROOM3	117.5608644	2.042331	Upregulated in Cancer	0.00017136
UNC13D	77.69172118	3.620328385	Upregulated in Cancer	0.007682009
SCNN1A	74.21302604	3.452710025	Upregulated in Cancer	0.006216847
SVIL	213.2795701	2.514282801	Upregulated in Cancer	0.000935323
LRATD2	415.1409586	2.625480659	Upregulated in Cancer	0.001282235
THEM6	128.7915844	2.113805727	Upregulated in Cancer	0.000259489
DSP	519.8519418	2.589567515	Upregulated in Cancer	0.001185282
PDE4DIP	50.92822637	-3.61242791	Upregulated in Control	0.008378818
EIF3E	503.3038964	2.781823242	Upregulated in Cancer	0.0021144
TPP1	183.8110252	-2.269388686	Upregulated in Control	0.000552246
C1QL1	62.1754956	-3.090654805	Upregulated in Control	0.004339933
HPCAL1	348.2581699	-2.161505976	Upregulated in Control	0.000456589
ASNS	149.3672289	2.777979313	Upregulated in Cancer	0.002528097
TMEM132A	198.7532429	-2.56570029	Upregulated in Control	0.001555412
VASN	252.77551	-2.879868932	Upregulated in Control	0.003250414
PTPRU	69.61224511	-2.202733897	Upregulated in Control	0.000631676
SNTB1	54.02912167	3.086327542	Upregulated in Cancer	0.005584861
PTK2	224.0149247	2.335312457	Upregulated in Cancer	0.001113827
PHLDA3	55.03895153	-2.408017578	Upregulated in Control	0.001423499
RHOU	68.55595219	3.087491537	Upregulated in Cancer	0.006037831
NEAT1	134.7693287	-2.36937221	Upregulated in Control	0.001290418
SBF1	186.1899825	-2.514481747	Upregulated in Control	0.001959805
ADGRA2	71.71579463	-3.243994342	Upregulated in Control	0.008064028
FUCA1	71.33776452	-2.284944371	Upregulated in Control	0.001078079
EIF3E	97.35098727	3.044316325	Upregulated in Cancer	0.006399797
ABCA3	74.01660983	2.914307412	Upregulated in Cancer	0.005305532
ADGRB2	55.79210814	-2.669461433	Upregulated in Control	0.003314642
IQANK1	53.90148624	2.893387088	Upregulated in Cancer	0.005169709
RESF1	232.4648734	2.512172382	Upregulated in Cancer	0.002592705
FMNL1	72.50148552	-2.496337833	Upregulated in Control	0.002661574
ZNF623	51.79990431	2.38454516	Upregulated in Cancer	0.00206179
AEN	225.3976953	-2.216465504	Upregulated in Control	0.001318608
PLEKHO2	82.43891176	-2.244762017	Upregulated in Control	0.00227409
NAT8L	50.63662525	2.532165374	Upregulated in Cancer	0.00459413
MAPK13	60.92975626	2.67204352	Upregulated in Cancer	0.006404352
LYPLA1	167.8783234	2.114555324	Upregulated in Cancer	0.001721033
PRNP	78.03792754	-2.110646276	Upregulated in Control	0.001721033
WHRN	71.08769061	-2.195702747	Upregulated in Control	0.002453181
RNU1-1	2014.762089	2.728401554	Upregulated in Cancer	0.007990387
GAS6	143.2178558	-2.371712526	Upregulated in Control	0.004372323
CYB5R3	118.1557652	-2.277948287	Upregulated in Control	0.00360355
SNHG29	109.2615732	2.098194958	Upregulated in Cancer	0.002282349
NOTCH3	67.79298229	2.642877855	Upregulated in Cancer	0.008237971
ADD3	60.81743789	2.585013914	Upregulated in Cancer	0.007567189
CDH24	75.65309486	-2.121198531	Upregulated in Control	0.00284958
ZHX1	91.23506938	2.115306075	Upregulated in Cancer	0.002882516
RAB3IP	92.17447587	2.525923385	Upregulated in Cancer	0.008019183
RPL10A	65.2951299	2.329652989	Upregulated in Cancer	0.005742358
UTP23	59.95555644	2.162689707	Upregulated in Cancer	0.003893045
CLSTN1	112.6016168	-2.458429888	Upregulated in Control	0.008219826
FLNA	1820.071061	-2.504377372	Upregulated in Control	0.009151705
SUN2	138.6481399	-2.133406399	Upregulated in Control	0.004052699
BCL3	197.1905623	-2.152774404	Upregulated in Control	0.004705429
EHD2	402.3481454	-2.25854141	Upregulated in Control	0.006176766
SNHG7	188.9152127	2.154814543	Upregulated in Cancer	0.004917531
ZNF252P	58.95417986	2.076543617	Upregulated in Cancer	0.004826212
QSOX1	54.36930119	-2.311359755	Upregulated in Control	0.008754999
BAIAP2L1	110.6025039	2.054110235	Upregulated in Cancer	0.005597699
MYH9	3400.119427	-2.283465292	Upregulated in Control	0.009565364
TOP1MT	91.95868356	2.068698968	Upregulated in Cancer	0.006307735
QSOX1	194.6614647	-2.119225077	Upregulated in Control	0.007414284
PPM1K	65.28330375	2.067322604	Upregulated in Cancer	0.007007482
ACO1	131.1707062	-2.071779892	Upregulated in Control	0.007532694
MRPL15	51.58412873	2.132576358	Upregulated in Cancer	0.009455463
NOTCH2	597.0157537	-2.065101015	Upregulated in Control	0.008270727
PTPRF	519.1979812	-2.029382448	Upregulated in Control	0.008047882
